# Supplementary material for: Solid Lipid Nanoparticles by Coacervation from Natural Soaps: Preliminary Studies for Oral Delivery of an Insulin Analogue
Source: Pharmaceutics. 2025 Sep 26;17(10):1261. doi: 10.3390/pharmaceutics17101261 (PMC12567550; doi:10.3390/pharmaceutics17101261)
Supplement: Supplementary file 1 [file pharmaceutics-17-01261-s001.zip]

Archive with 1 entries (1 files):
- pharmaceutics-3853546-supplementary.pdf
